# Supplementary material for: Interaction study of Pasteurella multocida with culturable aerobic bacteria isolated from porcine respiratory tracts using coculture in conditioned media
Source: BMC Microbiol. 2021 Jan 9;21:19. doi: 10.1186/s12866-020-02071-4 (PMC7796573; doi:10.1186/s12866-020-02071-4)
Supplement: Supplementary file 1 — Additional file 1. Details of bacterial isolates. Characteristics and identification of 116 bacterial isolates obtained from the porcine respiratory tracts. Bacterial identification was done by 16S rRNA seqeunce analysis. [file 12866_2020_2071_MOESM1_ESM.xls]

## Sheet: Additional file 1
Additional File 1		Characteriatics and identification of 116 bacterial isolates obtained from the porcine respiratory tracts. Bacterial identification was done by 16S rRNA seqeunce analysis.
Sample	Origin**	Colony from	Colony margin	Colony mucoid	Cell morphology	Gram satain	Plylum	Class	Order	Family	Bacterial species	Accession number
NS01	L4T	Circular	Undulate	No	Rod	Negative (-)	Proteobacteria	Gammaproteobacteria	Pseudomonadales	Moraxellaceae	Acinetobacter baumannii	NA
NS02	L4T	Circular	Undulate	No	Rod	Negative (-)	Proteobacteria	Gammaproteobacteria	Pseudomonadales	Moraxellaceae	Acinetobacter baumannii	NA
NS03	L4TN	Circular	Undulate	Yes	Coccus	Positivee (+)	Firmicutes	Bacilli	Bacillales	Staphylococcaceae	Macrococcus caseolyticus	MW216973
NS04	L4TN	Circular	Undulate	Yes	Rod	Negative (-)	Proteobacteria	Gammaproteobacteria	Pseudomonadales	Moraxellaceae	Acinetobacter sp.	NA
NS05	L4LM	Irregular	Undulate	No	Rod	Negative (-)	Proteobacteria	Gammaproteobacteria	Pseudomonadales	Moraxellaceae	Acinetobacter baumannii	MW216974
NS06	L4LM	Circular	Entire	Yes	Rod	Negative (-)	Proteobacteria	Gammaproteobacteria	Pseudomonadales	Moraxellaceae	Acinetobacter baumannii	NA
NS07	L4RM	Circular	Undulate	Yes	Coccus	Positivee (+)	Firmicutes	Bacilli	Bacillales	Staphylococcaceae	Macrococcus caseolyticus	NA
NS09	L4RM	Irregular	Undulate	Yes	Rod	Negative (-)	Proteobacteria	Gammaproteobacteria	Pseudomonadales	Moraxellaceae	Acinetobacter baumannii	MW216975
NS10	L5T	Irregular	Undulate	Yes	Rod	Negative (-)	Proteobacteria	Gammaproteobacteria	Pseudomonadales	Moraxellaceae	Acinetobacter baumannii	MW216976
NS11	L5LI	Irregular	Undulate	No	Rod	Negative (-)	Proteobacteria	Gammaproteobacteria	Pseudomonadales	Moraxellaceae	Acinetobacter baumannii	MW216977
NS12	L5LI	Circular	Entire	No	Rod	Negative (-)	Proteobacteria	Gammaproteobacteria	Pseudomonadales	Moraxellaceae	Acinetobacter baumannii	MW216978
NS13	L5LS	Circular	Entire	Yes	Coccus	Positivee (+)	Firmicutes	Bacilli	Bacillales	Staphylococcaceae	Macrococcus caseolyticus	MW216979
NS14	L5LM	Circular	Entire	Yes	Coccus	Positivee (+)	Firmicutes	Bacilli	Bacillales	Staphylococcaceae	Macrococcus caseolyticus	MW216980
NS15	L5LM	Irregular	Undulate	Yes	Rod	Negative (-)	Proteobacteria	Gammaproteobacteria	Pseudomonadales	Moraxellaceae	Acinetobacter baumannii	MW216981
NS16	L5LM	Irregular	Undulate	No	Rod	Negative (-)	Proteobacteria	Gammaproteobacteria	Pseudomonadales	Moraxellaceae	Acinetobacter sp.	MW216982
NS17*	L4RS	Irregular	Undulate	Yes	Rod	Negative (-)	Proteobacteria	Gammaproteobacteria	Pseudomonadales	Moraxellaceae	Acinetobacter baumannii	MW216983
NS18*	L4RS	Irregular	Undulate	Yes	Rod	Negative (-)	Proteobacteria	Gammaproteobacteria	Enterobacteriales	Enterobacteriaceae	Providencia rettgeri	MW216984
NS19*	L4RS	Irregular	Undulate	No	Rod	Negative (-)	Proteobacteria	Gammaproteobacteria	NA	NA	Wohlfahrtiimonas chitiniclastica	MW216985
NS20*	L4RS	Circular	Entire	No	Coccus	Positivee (+)	Firmicutes	Bacilli	Bacillales	Staphylococcaceae	Macrococcus caseolyticus	MW216986
NS21*	L5LM	Irregular	Undulate	No	Rod	Negative (-)	Proteobacteria	Gammaproteobacteria	Aeromonadales	Aeromonadaceae	Aeromonas caviae	MW216987
NS22	L5LI	Irregular	Undulate	No	Rod	Negative (-)	Proteobacteria	Gammaproteobacteria	Pseudomonadales	Moraxellaceae	Acinetobacter baumannii	MW216988
NS23	L5LI	Circular	Entire	No	Coccus	Positivee (+)	Firmicutes	Bacilli	Bacillales	Staphylococcaceae	Macrococcus caseolyticus	MW216989
NS24	L5LM	Irregular	Undulate	No	Rod	Negative (-)	Proteobacteria	Gammaproteobacteria	Pseudomonadales	Moraxellaceae	Acinetobacter soli	NA
NS25	L4RS	Circular	Entire	Yes	Coccus	Positivee (+)	Firmicutes	Bacilli	Bacillales	Staphylococcaceae	Macrococcus caseolyticus	MW216990
NS26	L4RM	Circular	Entire	Yes	Coccus	Positivee (+)	Firmicutes	Bacilli	Bacillales	Staphylococcaceae	Macrococcus caseolyticus	MW216991
NS27	L3RM	Circular	Undulate	Yes	Rod	Negative (-)	Proteobacteria	Beta Proteobacteria	Burkhoderiales	Comamonadaceae	Acidovorax sp.	MW216992
NS28	L4TN	Irregular	Undulate	Yes	Rod	Negative (-)	Bacteroidetes	Flavobacteria	Flavobacteriales	Flavobacteriaceae	Weeksella massiliensis	NA
NS29	L4TN	Circular	Undulate	Yes	Coccus	Positivee (+)	Firmicutes	Bacilli	Bacillales	Staphylococcaceae	Macrococcus caseolyticus	NA
NS30	L4RS	Circular	Entire	Yes	Coccus	Positivee (+)	Firmicutes	Bacilli	Bacillales	Staphylococcaceae	Macrococcus caseolyticus	NA
NS31*	L4RS	Circular	Entire	Yes	Rod	Negative (-)	Proteobacteria	Gammaproteobacteria	Alteromonadales	Shewanellaceae	Shewanella xiamenensis	MW216993
NS32	L3RM	Irregular	Curled	No	Rod	Negative (-)	Proteobacteria	Gammaproteobacteria	Enterobacteriales	Enterobacteriaceae	Proteus mirabilis	NA
NS33	L4TN	Irregular	Curled	No	Rod	Negative (-)	Proteobacteria	Gammaproteobacteria	Enterobacteriales	Enterobacteriaceae	Proteus mirabilis	NA
NS34*	L4LS	Irregular	Curled	No	Rod	Negative (-)	Proteobacteria	Gammaproteobacteria	Enterobacteriales	Enterobacteriaceae	Proteus sp.	MW216994
NS35	L4LS	Irregular	Curled	No	Rod	Negative (-)	Proteobacteria	Gammaproteobacteria	Enterobacteriales	Enterobacteriaceae	Proteus mirabilis	NA
NS36	L4RM	Circular	Entire	No	Coccus	Positivee (+)	Firmicutes	Bacilli	Bacillales	Staphylococcaceae	Macrococcus caseolyticus	NA
NS37	L4RS	Circular	Undulate	No	Coccus	Positivee (+)	Firmicutes	Bacilli	Bacillales	Staphylococcaceae	Macrococcus caseolyticus	MW216995
NS38	L4RS	Circular	Undulate	No	Rod	Negative (-)	Proteobacteria	Gammaproteobacteria	Alteromonadales	Shewanellaceae	Shewanella xiamenensis	MW216996
NS39	L4RS	Irregular	Undulate	No	Rod	Negative (-)	Proteobacteria	Gammaproteobacteria	NA	NA	Wohlfahrtiimonas chitiniclastica	MW216997
NS40	L5LS	Circular	Undulate	No	Coccus	Positivee (+)	Firmicutes	Bacilli	Bacillales	Staphylococcaceae	Macrococcus caseolyticus	MW216998
NS41	L5LM	Circular	Undulate	No	Coccus	Negative (-)	Firmicutes	Bacilli	Bacillales	Staphylococcaceae	Macrococcus caseolyticus	NA
NS42	L5LM	Circular	Undulate	No	Rod	Negative (-)	Proteobacteria	Gammaproteobacteria	Pseudomonadales	Moraxellaceae	Acinetobacter sp.	NA
NS43	L3T	Irregular	Curled	No	Rod	Negative (-)	Proteobacteria	Gammaproteobacteria	Enterobacteriales	Enterobacteriaceae	Proteus mirabilis	NA
NS44	L3T	Irregular	Curled	No	Rod	Negative (-)	Proteobacteria	Gammaproteobacteria	Enterobacteriales	Enterobacteriaceae	Proteus sp.	MW216999
NS45	L3LS	Irregular	Curled	No	Rod	Negative (-)	Proteobacteria	Gammaproteobacteria	Enterobacteriales	Enterobacteriaceae	Proteus sp.	MW217000
NS46	L3LI	Irregular	Curled	No	Rod	Negative (-)	Proteobacteria	Gammaproteobacteria	Enterobacteriales	Enterobacteriaceae	Proteus mirabilis	MW217001
NS47	L3LI	Irregular	Curled	No	Rod	Negative (-)	Proteobacteria	Gammaproteobacteria	Enterobacteriales	Enterobacteriaceae	Proteus sp.	MW217002
NS48	L1T	Circular	Entire	Yes	Rod	Negative (-)	Proteobacteria	Gammaproteobacteria	Enterobacteriales	Enterobacteriaceae	Klebsiella sp.	MW217003
NS49	L1T	Circular	Undulate	Yes	Rod	Negative (-)	Proteobacteria	Gammaproteobacteria	Enterobacteriales	Enterobacteriaceae	Shigella flexneri	MW217004
NS50	L1T	Circular	Entire	Yes	Rod	Negative (-)	Proteobacteria	Gammaproteobacteria	Enterobacteriales	Enterobacteriaceae	Klebsiella pneumoniae	MW217005
NS51	L1TN	Circular	Entire	No	Rod	Negative (-)	Proteobacteria	Gammaproteobacteria	Aeromonadales	Aeromonadaceae	Aeromonas veronii	MW217006
NS52	L1TN	Circular	Undulate	No	Rod	Negative (-)	Proteobacteria	Gammaproteobacteria	Aeromonadales	Aeromonadaceae	Aeromonas veronii	MW217007
NS53*	L1TN	Circular	Undulate	Yes	Rod	Negative (-)	Proteobacteria	Gammaproteobacteria	Enterobacteriales	Enterobacteriaceae	Shigella flexneri	MW217008
NS54	L1T	Irregular	Curled	No	Rod	Negative (-)	Proteobacteria	Gammaproteobacteria	Enterobacteriales	Enterobacteriaceae	Proteus sp.	MW217009
NS55*	L1TN	Circular	Undulate	No	Rod	Negative (-)	Proteobacteria	Beta Proteobacteria	Burkhoderiales	Comamonadaceae	Acidovorax sp.	MW217010
NS56	L1LS	Irregular	Curled	No	Rod	Negative (-)	Proteobacteria	Gammaproteobacteria	Enterobacteriales	Enterobacteriaceae	Proteus sp.	NA
NS57*	L1LI	Circular	Undulate	Yes	Rod	Negative (-)	Proteobacteria	Gammaproteobacteria	Enterobacteriales	Enterobacteriaceae	Klebsiella pneumoniae	MW217011
NS58*	L1LI	Circular	Entire	No	Rod	Negative (-)	Bacteroidetes	Flavobacteria	Flavobacteriales	Flavobacteriaceae	Weeksella massiliensis	MW217012
NS59	L1LI	Circular	Undulate	Yes	Rod	Negative (-)	Proteobacteria	Gammaproteobacteria	Aeromonadales	Aeromonadaceae	Aeromonas jandaei	MW217013
NS60	L1RS	Irregular	Curled	No	Rod	Negative (-)	Proteobacteria	Gammaproteobacteria	Enterobacteriales	Enterobacteriaceae	Proteus sp.	MW217014
NS61	L1RS	Irregular	Curled	No	Rod	Negative (-)	Proteobacteria	Gammaproteobacteria	Enterobacteriales	Enterobacteriaceae	Proteus sp.	MW217015
NS62	L1RM	Irregular	Curled	No	Rod	Negative (-)	Proteobacteria	Gammaproteobacteria	Enterobacteriales	Enterobacteriaceae	Proteus sp.	MW217016
NS63	L1RM	Irregular	Curled	No	Rod	Negative (-)	Proteobacteria	Gammaproteobacteria	Enterobacteriales	Enterobacteriaceae	Proteus sp.	MW217017
NS64	L1LS	Circular	Entire	Yes	Rod	Negative (-)	Proteobacteria	Gammaproteobacteria	Enterobacteriales	Enterobacteriaceae	Klebsiella pneumoniae	MW217018
NS65	L1LS	Circular	Undulate	No	Rod	Negative (-)	Proteobacteria	Gammaproteobacteria	Enterobacteriales	Enterobacteriaceae	Escherichia coli	MW217019
NS66*	L1LS	Circular	Undulate	No	Rod	Negative (-)	Proteobacteria	Gammaproteobacteria	Enterobacteriales	Enterobacteriaceae	Escherichia coli	MW217020
NS67	L1LI	Circular	Entire	Yes	Rod	Negative (-)	Proteobacteria	Gammaproteobacteria	Enterobacteriales	Enterobacteriaceae	Klebsiella pneumoniae	MW217021
NS68	L1LI	Circular	Entire	Yes	Rod	Negative (-)	Proteobacteria	Gammaproteobacteria	Aeromonadales	Aeromonadaceae	Aeromonas veronii	MW217022
NS69	L1LI	Circular	Undulate	No	Rod	Negative (-)	Proteobacteria	Gammaproteobacteria	Enterobacteriales	Enterobacteriaceae	Escherichia coli	MW217023
NS70	L1RS	Circular	Undulate	No	Rod	Negative (-)	Proteobacteria	Gammaproteobacteria	Enterobacteriales	Enterobacteriaceae	Escherichia coli	MW217024
NS71	L1RS	Circular	Entire	Yes	Rod	Negative (-)	Proteobacteria	Gammaproteobacteria	Enterobacteriales	Enterobacteriaceae	Klebsiella pneumoniae	MW217025
NS72	L1RS	Irregular	Undulate	No	Rod	Negative (-)	Proteobacteria	Gammaproteobacteria	Enterobacteriales	Enterobacteriaceae	Enterobacter cloacae	MW217026
NS73	L1RM	Circular	Entire	No	Rod	Negative (-)	Proteobacteria	Gammaproteobacteria	Enterobacteriales	Enterobacteriaceae	Escherichia coli	MW217027
NS74	L1RM	Circular	Entire	Yes	Rod	Negative (-)	Proteobacteria	Gammaproteobacteria	Enterobacteriales	Enterobacteriaceae	Klebsiella pneumoniae	NA
NS75	L1RI	Circular	Entire	No	Rod	Negative (-)	Proteobacteria	Gammaproteobacteria	Enterobacteriales	Enterobacteriaceae	Escherichia coli	MW217028
NS76	L1RI	Circular	Entire	No	Rod	Negative (-)	Proteobacteria	Gammaproteobacteria	Enterobacteriales	Enterobacteriaceae	Escherichia coli	MW217029
NS77	L2TN	Circular	Entire	Yes	Rod	Negative (-)	Proteobacteria	Gammaproteobacteria	Enterobacteriales	Enterobacteriaceae	Klebsiella pneumoniae	MW217030
NS78	L2TN	Circular	Entire	No	Rod	Negative (-)	Proteobacteria	Gammaproteobacteria	Enterobacteriales	Enterobacteriaceae	Klebsiella pneumoniae	MW217031
NS79*	L2TN	Irregular	Undulate	No	Rod	Negative (-)	Proteobacteria	Gammaproteobacteria	Enterobacteriales	Enterobacteriaceae	Enterobacter hormaechei	MW217032
NS80	L2LS	Circular	Entire	Yes	Rod	Negative (-)	Proteobacteria	Gammaproteobacteria	Enterobacteriales	Enterobacteriaceae	Klebsiella pneumoniae	NA
NS81	L2LS	Circular	Entire	Yes	Rod	Negative (-)	Proteobacteria	Gammaproteobacteria	Enterobacteriales	Enterobacteriaceae	Klebsiella pneumoniae	MW217033
NS82	L2LM	Irregular	Undulate	No	Rod	Negative (-)	Proteobacteria	Gammaproteobacteria	Enterobacteriales	Enterobacteriaceae	Enterobacter hormaechei	MW217034
NS83*	L2LM	Circular	Entire	No	Rod	Negative (-)	Proteobacteria	Gammaproteobacteria	Enterobacteriales	Enterobacteriaceae	Hafnia paralvei	MW217035
NS84	L2LM	Circular	Undulate	Yes	Rod	Negative (-)	Proteobacteria	Gammaproteobacteria	Enterobacteriales	Enterobacteriaceae	Klebsiella pneumoniae	NA
NS85	L2LI	Circular	Undulate	No	Rod	Negative (-)	Proteobacteria	Gammaproteobacteria	Enterobacteriales	Enterobacteriaceae	Escherichia coli	MW217036
NS86	L2LI	Circular	Undulate	No	Rod	Negative (-)	Proteobacteria	Gammaproteobacteria	Enterobacteriales	Enterobacteriaceae	Escherichia sp.	MW217037
NS87	L2LI	Circular	Undulate	No	Rod	Negative (-)	Proteobacteria	Gammaproteobacteria	Enterobacteriales	Enterobacteriaceae	Escherichia coli	MW217038
NS88	L2RI	Circular	Undulate	Yes	Rod	Negative (-)	Proteobacteria	Gammaproteobacteria	Enterobacteriales	Enterobacteriaceae	Klebsiella pneumoniae	MW217039
NS89	L2RI	Circular	Undulate	No	Rod	Negative (-)	Proteobacteria	Gammaproteobacteria	Enterobacteriales	Enterobacteriaceae	Escherichia coli	MW217040
NS90	L2RI	Circular	Undulate	No	Rod	Negative (-)	Proteobacteria	Gammaproteobacteria	Enterobacteriales	Enterobacteriaceae	Escherichia coli	MW217041
NS91	L3TN	Circular	Undulate	No	Rod	Negative (-)	Proteobacteria	Gammaproteobacteria	Enterobacteriales	Enterobacteriaceae	Escherichia sp.	MW217042
NS92	L3TN	Circular	Undulate	Yes	Rod	Negative (-)	Proteobacteria	Gammaproteobacteria	Enterobacteriales	Enterobacteriaceae	Klebsiella pneumoniae	MW217043
NS93	L3RS	Circular	Undulate	No	Rod	Negative (-)	Proteobacteria	Gammaproteobacteria	Enterobacteriales	Enterobacteriaceae	Escherichia sp.	MW217044
NS94	L3RS	Circular	Undulate	No	Rod	Negative (-)	Proteobacteria	Gammaproteobacteria	Enterobacteriales	Enterobacteriaceae	Escherichia coli	MW217045
NS95	L4LI	Circular	Entire	Yes	Rod	Negative (-)	Proteobacteria	Gammaproteobacteria	Enterobacteriales	Enterobacteriaceae	Klebsiella pneumoniae	MW217046
NS96	L4LI	Irregular	Undulate	No	Rod	Negative (-)	Proteobacteria	Gammaproteobacteria	Enterobacteriales	Enterobacteriaceae	Enterobacter hormaechei	MW217047
NS97	L4RI	Circular	Entire	Yes	Rod	Negative (-)	Proteobacteria	Gammaproteobacteria	Enterobacteriales	Enterobacteriaceae	Klebsiella pneumoniae	NA
NS98	L4RI	Circular	Undulate	Yes	Rod	Negative (-)	Proteobacteria	Gammaproteobacteria	Enterobacteriales	Enterobacteriaceae	Klebsiella oxytoca	MW217048
NS99	L3RS	Irregular	Undulate	No	Rod	Negative (-)	Proteobacteria	Gammaproteobacteria	Enterobacteriales	Enterobacteriaceae	Enterobacter hormaechei	MW217049
NS100	L4LI	Irregular	Undulate	No	Rod	Negative (-)	Proteobacteria	Gammaproteobacteria	Enterobacteriales	Enterobacteriaceae	Enterobacter cancerogenus	MW217050
NS101	L4RI	Circular	Undulate	No	Rod	Negative (-)	Proteobacteria	Gammaproteobacteria	Enterobacteriales	Enterobacteriaceae	Escherichia coli	MW217051
NS102	L4RI	Irregular	Undulate	No	Rod	Negative (-)	Proteobacteria	Gammaproteobacteria	Enterobacteriales	Enterobacteriaceae	Enterobacter cloacae	MW217052
NS103	L1RI	Irregular	Curled	No	Rod	Negative (-)	Proteobacteria	Gammaproteobacteria	Enterobacteriales	Enterobacteriaceae	Proteus mirabilis	MW217053
NS104	L1RI	Irregular	Curled	No	Rod	Negative (-)	Proteobacteria	Gammaproteobacteria	Enterobacteriales	Enterobacteriaceae	Proteus sp.	MW217054
NS105	L2TN	Circular	Undulate	No	Coccus	Positivee (+)	Firmicutes	Bacilli	Bacillales	Staphylococcaceae	Macrococcus caseolyticus	MW217055
NS107	L2TN	Circular	Undulate	No	Rod	Negative (-)	Proteobacteria	Gammaproteobacteria	Aeromonadales	Aeromonadaceae	Aeromonas caviae	MW217056
NS108*	L2LS	Circular	Undulate	No	Coccus	Positivee (+)	Firmicutes	Bacilli	Bacillales	Staphylococcaceae	Macrococcus caseolyticus	MW217057
NS109	L2LS	Circular	Undulate	No	Rod	Negative (-)	Proteobacteria	Gammaproteobacteria	Enterobacteriales	Enterobacteriaceae	Providencia rettgeri	MW217058
NS110	L2LM	Circular	Undulate	Yes	Rod	Negative (-)	Proteobacteria	Gammaproteobacteria	Enterobacteriales	Enterobacteriaceae	Proteus vulgaris	NA
NS111	L2LM	Circular	Lobate	No	Rod	Negative (-)	Proteobacteria	Gammaproteobacteria	Enterobacteriales	Enterobacteriaceae	Proteus vulgaris	MW217059
NS112	L2LI	Irregular	Curled	No	Rod	Negative (-)	Proteobacteria	Gammaproteobacteria	Enterobacteriales	Enterobacteriaceae	Proteus mirabilis	MW217060
NS113	L2LI	Irregular	Curled	No	Rod	Negative (-)	Proteobacteria	Gammaproteobacteria	Enterobacteriales	Enterobacteriaceae	Proteus mirabilis	MW217061
NS115	L3TN	Irregular	Curled	No	Rod	Negative (-)	Proteobacteria	Gammaproteobacteria	Enterobacteriales	Enterobacteriaceae	Proteus sp.	MW217062
NS116	L3RS	Irregular	Curled	No	Rod	Negative (-)	Proteobacteria	Gammaproteobacteria	Enterobacteriales	Enterobacteriaceae	Proteus mirabilis	NA
NS117	L4LI	Irregular	Undulate	No	Rod	Negative (-)	Proteobacteria	Gammaproteobacteria	Aeromonadales	Aeromonadaceae	Aeromonas hydrophila	MW217063
NS118	L4LI	Circular	Undulate	No	Coccus	Positivee (+)	Firmicutes	Bacilli	Bacillales	Staphylococcaceae	Macrococcus caseolyticus	MW217064
NS119	L4RI	Circular	Undulate	Yes	Rod	Negative (-)	Proteobacteria	Gammaproteobacteria	Enterobacteriales	Enterobacteriaceae	Providencia sp.	MW217065
* Isolates used in the coculture assay+A115
** L1-L4; Lung 1-Lung 4 and L; Left, R; Right, T; trachea, TN; tracheobronchial lymph node, S; apical lobe, M; cardiac lobe, and I; diaphragmatic lobe
